# Supplementary material for: Assessment of poultry rearing practices and risk factors of H5N1 and H9N2 virus circulating among backyard chickens and ducks in rural communities
Source: PLoS One. 2022 Oct 11;17(10):e0275852. doi: 10.1371/journal.pone.0275852 (PMC9553037; doi:10.1371/journal.pone.0275852)
Supplement: S1 Data — (CSV) [file pone.0275852.s001.csv]

Serial	sampling date	location	district	samplelocationlatitude	samplelocationlongitude	site landscape	species	species_strain	sex	age	health condition at sampling	what do you do with your sick birds?	flock size	type of farming /interface	same cage uses for both chicken and duck keping	feed source	sharing of scavenging neighbour poultry (chicken/waterfowl/none)	scavenging areas (household yard gardens/both house and other crop fields)	raise more than one species	other livestock and peri domestic animals� presence	source of young poultry	AIV vaccination	presence and or access of wild birds around the backyard	location of poultry cage	cleaning frequency of poultry cage	slaughter	disposal of litter and or droppings	practice of dead birds and wastage disposal	Other livestock and peri domestic animals presence within farm	presence of rodents in the environment	scavenging nearby water bodies	sample type	AIV (M gene)	Influ A/H5	Influ A/H7	Influ A/H9	N type	final result
1	3-Feb-17	badarganj	rangpur	25.7009	89.0928	rural	waterfowl	domestic duck	male	adult	apparently healthy	sell	8	only duck	no	homemade	none	household garden	yes	yes	home hen incubate	no	yes	yard/veranda	daily	yes	throw away nearby water bodies or bushes	burried on ground	Yes	yes	no	pool samples (oropharyngeal and cloacal swab)	negative	negative	negative	negative		negative
2	3-Feb-17	badarganj	rangpur	25.7009	89.0928	rural	chicken	native chicken	male	adult	apparently healthy	isolating and treatment	6	only chicken	yes	homemade	both	household garden	no	no	home hen incubate	no	no	inside house	twice a week	no	dumped in a pit and used as fertilizer	throw away nearby water bodies or bushes	Yes	no	yes	pool samples (oropharyngeal and cloacal swab)	negative	negative	negative	negative		negative
3	3-Feb-17	badarganj	rangpur	25.7004	89.0926	rural	chicken	native chicken	female	adult	apparently healthy	slaughtering and consume	8	only chicken	yes	homemade	waterfowl	household garden	no	yes	home hen incubate	no	yes	yard/veranda	daily	yes	dumped in a pit and used as fertilizer	burried on ground	Yes	yes	yes	pool samples (oropharyngeal and cloacal swab)	negative	negative	negative	negative		negative
4	3-Feb-17	badarganj	rangpur	25.6998	89.0929	rural	chicken	native chicken	male	adult	apparently healthy	slaughtering and consume	8	mixed(both duck and chicken)	yes	commercial feed (Market)	both	household garden	yes	yes	home hen incubate	no	yes	inside house	weekly	yes	dumped in a pit and used as fertilizer	throw away nearby water bodies or bushes	Yes	yes	no	pool samples (oropharyngeal and cloacal swab)	positive	negative	negative	positive	N2	Influ A/H9N2
5	3-Feb-17	badarganj	rangpur	25.6996	89.0929	rural	waterfowl	domestic duck	male	adult	apparently healthy	sell	10	mixed(both duck and chicken)	yes	homemade	chicken	both areas	yes	no	nearby market	no	yes	yard/veranda	twice a week	no	throw away nearby water bodies or bushes	throw away nearby water bodies or bushes	No	no	yes	pool samples (oropharyngeal and cloacal swab)	positive	negative	negative	positive	N2	Influ A/H9N2
6	3-Feb-17	badarganj	rangpur	25.7004	89.0919	rural	waterfowl	domestic duck	male	adult	apparently healthy	isolating and treatment	6	only duck	yes	homemade	waterfowl	household garden	no	yes	nearby market	no	yes	yard/veranda	daily	no	dumped in a pit and used as fertilizer	throw away nearby water bodies or bushes	Yes	no	yes	pool samples (oropharyngeal and cloacal swab)	negative	negative	negative	negative		negative
7	3-Feb-17	badarganj	rangpur	25.7006	89.0915	rural	waterfowl	domestic duck	female	adult	apparently healthy	sell	12	only duck	yes	homemade	both	both areas	no	yes	home hen incubate	no	no	yard/veranda	twice a week	yes	throw away nearby water bodies or bushes	burried on ground	Yes	yes	no	pool samples (oropharyngeal and cloacal swab)	negative	negative	negative	negative		negative
8	3-Feb-17	badarganj	rangpur	25.7009	89.0917	rural	waterfowl	domestic duck	male	juvenile	apparently healthy	isolating and treatment	8	only duck	no	homemade	none	household garden	yes	no	home hen incubate	no	yes	yard/veranda	twice a week	yes	dumped in a pit and used as fertilizer	burried on ground	Yes	yes	no	pool samples (oropharyngeal and cloacal swab)	negative	negative	negative	negative		negative
9	3-Feb-17	badarganj	rangpur	25.7016	89.0921	rural	waterfowl	domestic duck	male	adult	apparently healthy	slaughtering and consume	12	only duck	no	homemade	none	household garden	no	yes	nearby market	no	no	inside house	daily	no	dumped in a pit and used as fertilizer	throw away nearby water bodies or bushes	No	no	yes	pool samples (oropharyngeal and cloacal swab)	negative	negative	negative	negative		negative
10	3-Feb-17	badarganj	rangpur	25.7018	89.0918	rural	waterfowl	domestic duck	male	adult	apparently healthy	isolating and treatment	10	only duck	no	homemade	both	both areas	no	no	home hen incubate	no	yes	yard/veranda	twice a week	yes	dumped in a pit and used as fertilizer	burried on ground	No	no	no	pool samples (oropharyngeal and cloacal swab)	negative	negative	negative	negative		negative
11	3-Feb-17	badarganj	rangpur	25.7055	89.0926	rural	waterfowl	domestic duck	male	adult	sick	isolating and treatment	12	only duck	no	homemade	none	household garden	yes	yes	nearby market	no	yes	yard/veranda	daily	no	throw away nearby water bodies or bushes	burried on ground	Yes	yes	yes	pool samples (oropharyngeal and cloacal swab)	negative	negative	negative	negative		negative
12	3-Feb-17	badarganj	rangpur	25.7009	89.0928	rural	waterfowl	domestic duck	female	adult	sick	slaughtering and consume	8	only duck	no	homemade	chicken	household garden	no	no	nearby market	no	no	inside house	weekly	yes	dumped in a pit and used as fertilizer	burried on ground	Yes	no	no	pool samples (oropharyngeal and cloacal swab)	negative	negative	negative	negative		negative
13	3-Feb-17	badarganj	rangpur	25.7009	89.0928	rural	chicken	native chicken	female	juvenile	apparently healthy	sell	6	only chicken	yes	homemade	waterfowl	household garden	yes	yes	nearby market	no	yes	inside house	daily	yes	dumped in a pit and used as fertilizer	throw away nearby water bodies or bushes	No	yes	yes	pool samples (oropharyngeal and cloacal swab)	negative	negative	negative	negative		negative
14	3-Feb-17	badarganj	rangpur	25.7004	89.0926	rural	chicken	native chicken	female	adult	sick	slaughtering and consume	8	only chicken	no	homemade	waterfowl	both areas	yes	yes	home hen incubate	no	no	inside house	twice a week	yes	throw away nearby water bodies or bushes	burried on ground	Yes	no	no	pool samples (oropharyngeal and cloacal swab)	positive	negative	negative	positive	N2	Influ A/H9N2
15	3-Feb-17	badarganj	rangpur	25.6998	89.0929	rural	chicken	native chicken	male	adult	apparently healthy	slaughtering and consume	8	only chicken	no	commercial feed (Market)	none	household garden	yes	yes	home hen incubate	no	no	yard/veranda	twice a week	yes	dumped in a pit and used as fertilizer	throw away nearby water bodies or bushes	No	no	yes	pool samples (oropharyngeal and cloacal swab)	negative	negative	negative	negative		negative
16	3-Feb-17	badarganj	rangpur	25.6996	89.0929	rural	waterfowl	domestic duck	male	juvenile	apparently healthy	sell	10	only duck	yes	homemade	waterfowl	household garden	no	yes	home hen incubate	no	yes	yard/veranda	daily	no	throw away nearby water bodies or bushes	throw away nearby water bodies or bushes	Yes	no	yes	pool samples (oropharyngeal and cloacal swab)	negative	negative	negative	negative		negative
17	3-Feb-17	badarganj	rangpur	25.7004	89.0919	rural	waterfowl	domestic duck	male	adult	apparently healthy	isolating and treatment	6	only duck	yes	homemade	none	household garden	yes	no	nearby market	no	no	inside house	twice a week	yes	dumped in a pit and used as fertilizer	burried on ground	Yes	yes	no	pool samples (oropharyngeal and cloacal swab)	negative	negative	negative	negative		negative
18	3-Feb-17	badarganj	rangpur	25.7006	89.0915	rural	waterfowl	domestic duck	male	adult	apparently healthy	isolating and treatment	8	only duck	no	homemade	both	household garden	no	yes	home hen incubate	no	yes	yard/veranda	daily	no	throw away nearby water bodies or bushes	burried on ground	Yes	no	yes	pool samples (oropharyngeal and cloacal swab)	negative	negative	negative	negative		negative
19	3-Feb-17	badarganj	rangpur	25.7009	89.0917	rural	waterfowl	domestic duck	female	juvenile	apparently healthy	isolating and treatment	6	only duck	yes	homemade	none	household garden	no	no	nearby market	no	yes	yard/veranda	twice a week	yes	dumped in a pit and used as fertilizer	throw away nearby water bodies or bushes	No	yes	no	pool samples (oropharyngeal and cloacal swab)	negative	negative	negative	negative		negative
20	3-Feb-17	badarganj	rangpur	25.7016	89.0921	rural	waterfowl	domestic duck	male	adult	apparently healthy	sell	10	only duck	no	homemade	waterfowl	household garden	yes	no	nearby market	no	no	inside house	daily	yes	dumped in a pit and used as fertilizer	burried on ground	Yes	no	no	pool samples (oropharyngeal and cloacal swab)	negative	negative	negative	negative		negative
21	4-Feb-17	badarganj	rangpur	25.7018	89.0918	rural	chicken	native chicken	female	juvenile	apparently healthy	slaughtering and consume	6	mixed(both duck and chicken)	yes	both (commercial and homemade)	chicken	household garden	yes	yes	nearby market	no	no	inside house	weekly	no	dumped in a pit and used as fertilizer	throw away nearby water bodies or bushes	Yes	no	no	pool samples (oropharyngeal and cloacal swab)	negative	negative	negative	negative		negative
22	4-Feb-17	badarganj	rangpur	25.7055	89.0926	rural	chicken	native chicken	male	juvenile	apparently healthy	isolating and treatment	6	mixed(both duck and chicken)	yes	homemade	waterfowl	household garden	yes	no	home hen incubate	no	no	yard/veranda	daily	yes	dumped in a pit and used as fertilizer	burried on ground	Yes	yes	yes	pool samples (oropharyngeal and cloacal swab)	negative	negative	negative	negative		negative
23	4-Feb-17	badarganj	rangpur	25.7009	89.0928	rural	waterfowl	domestic duck	male	adult	apparently healthy	slaughtering and consume	10	mixed(both duck and chicken)	yes	homemade	none	household garden	yes	yes	nearby market	no	yes	yard/veranda	daily	no	throw away nearby water bodies or bushes	burried on ground	Yes	no	yes	pool samples (oropharyngeal and cloacal swab)	negative	negative	negative	negative		negative
24	4-Feb-17	badarganj	rangpur	25.7009	89.0928	rural	waterfowl	domestic duck	male	adult	apparently healthy	slaughtering and consume	12	mixed(both duck and chicken)	yes	homemade	none	both areas	yes	yes	nearby market	no	yes	yard/veranda	weekly	yes	throw away nearby water bodies or bushes	throw away nearby water bodies or bushes	No	yes	yes	pool samples (oropharyngeal and cloacal swab)	positive	negative	negative	positive	N2	Influ A/H9N2
25	4-Feb-17	badarganj	rangpur	25.7004	89.0926	rural	waterfowl	domestic duck	female	adult	apparently healthy	slaughtering and consume	6	mixed(both duck and chicken)	yes	homemade	chicken	household garden	yes	yes	home hen incubate	no	yes	yard/veranda	twice a week	yes	throw away nearby water bodies or bushes	throw away nearby water bodies or bushes	Yes	no	yes	pool samples (oropharyngeal and cloacal swab)	negative	negative	negative	negative		negative
26	4-Feb-17	badarganj	rangpur	25.6998	89.0929	rural	chicken	native chicken	female	juvenile	apparently healthy	sell	6	mixed(both duck and chicken)	yes	commercial feed (Market)	chicken	household garden	yes	no	home hen incubate	no	no	inside house	twice a week	no	dumped in a pit and used as fertilizer	burried on ground	No	no	no	pool samples (oropharyngeal and cloacal swab)	negative	negative	negative	negative		negative
27	4-Feb-17	badarganj	rangpur	25.6996	89.0929	rural	chicken	native chicken	male	adult	apparently healthy	slaughtering and consume	8	mixed(both duck and chicken)	no	homemade	none	both areas	yes	no	nearby market	no	yes	yard/veranda	daily	no	throw away nearby water bodies or bushes	throw away nearby water bodies or bushes	Yes	yes	yes	pool samples (oropharyngeal and cloacal swab)	negative	negative	negative	negative		negative
28	4-Feb-17	badarganj	rangpur	25.7004	89.0919	rural	chicken	native chicken	female	juvenile	apparently healthy	slaughtering and consume	4	mixed(both duck and chicken)	yes	both (commercial and homemade)	chicken	both areas	yes	yes	home hen incubate	no	no	inside house	twice a week	yes	dumped in a pit and used as fertilizer	burried on ground	No	no	no	pool samples (oropharyngeal and cloacal swab)	negative	negative	negative	negative		negative
29	4-Feb-17	badarganj	rangpur	25.7006	89.0915	rural	waterfowl	domestic duck	male	adult	apparently healthy	sell	8	Only duck	yes	homemade	chicken	household garden	no	no	nearby market	no	no	inside house	daily	yes	throw away nearby water bodies or bushes	burried on ground	Yes	no	yes	pool samples (oropharyngeal and cloacal swab)	negative	negative	negative	negative		negative
30	4-Feb-17	badarganj	rangpur	25.7009	89.0917	rural	waterfowl	domestic duck	male	adult	apparently healthy	isolating and treatment	6	Only duck	yes	homemade	none	both areas	no	no	home hen incubate	no	no	inside house	daily	no	dumped in a pit and used as fertilizer	burried on ground	No	no	no	pool samples (oropharyngeal and cloacal swab)	negative	negative	negative	negative		negative
31	4-Feb-17	badarganj	rangpur	25.7016	89.0921	rural	waterfowl	domestic duck	male	juvenile	apparently healthy	isolating and treatment	6	Only duck	no	homemade	waterfowl	both areas	no	no	nearby market	no	yes	inside house	weekly	yes	dumped in a pit and used as fertilizer	throw away nearby water bodies or bushes	Yes	yes	no	pool samples (oropharyngeal and cloacal swab)	negative	negative	negative	negative		negative
32	4-Feb-17	badarganj	rangpur	25.7018	89.0918	rural	waterfowl	domestic duck	male	adult	apparently healthy	slaughtering and consume	10	Only duck	yes	homemade	none	household garden	yes	no	nearby market	no	no	yard/veranda	twice a week	yes	throw away nearby water bodies or bushes	burried on ground	Yes	yes	no	pool samples (oropharyngeal and cloacal swab)	negative	negative	negative	negative		negative
33	4-Feb-17	badarganj	rangpur	25.7055	89.0926	rural	waterfowl	domestic duck	male	adult	apparently healthy	sell	12	Only duck	no	homemade	chicken	both areas	no	yes	home hen incubate	no	no	inside house	twice a week	yes	dumped in a pit and used as fertilizer	throw away nearby water bodies or bushes	No	no	yes	pool samples (oropharyngeal and cloacal swab)	negative	negative	negative	negative		negative
34	4-Feb-17	badarganj	rangpur	25.7015	89.0911	rural	chicken	native chicken	male	adult	apparently healthy	isolating and treatment	6	mixed(both duck and chicken)	no	homemade	none	household garden	yes	yes	nearby market	no	no	yard/veranda	daily	yes	throw away nearby water bodies or bushes	burried on ground	Yes	no	no	pool samples (oropharyngeal and cloacal swab)	negative	negative	negative	negative		negative
35	4-Feb-17	badarganj	rangpur	25.7015	89.0911	rural	chicken	native chicken	male	adult	apparently healthy	slaughtering and consume	8	mixed(both duck and chicken)	yes	homemade	chicken	household garden	yes	yes	nearby market	no	yes	inside house	daily	no	throw away nearby water bodies or bushes	burried on ground	Yes	no	no	pool samples (oropharyngeal and cloacal swab)	negative	negative	negative	negative		negative
36	4-Feb-17	badarganj	rangpur	25.7015	89.0911	rural	chicken	native chicken	female	adult	sick	sell	12	mixed(both duck and chicken)	yes	commercial feed (Market)	both	both areas	yes	yes	nearby market	no	yes	inside house	weekly	yes	throw away nearby water bodies or bushes	throw away nearby water bodies or bushes	Yes	yes	no	pool samples (oropharyngeal and cloacal swab)	positive	negative	negative	positive	N2	Influ A/H9N2
37	4-Feb-17	badarganj	rangpur	25.7015	89.0911	rural	chicken	native chicken	male	adult	sick	slaughtering and consume	12	mixed(both duck and chicken)	yes	homemade	chicken	household garden	yes	no	nearby market	no	yes	inside house	twice a week	yes	throw away nearby water bodies or bushes	throw away nearby water bodies or bushes	Yes	no	yes	pool samples (oropharyngeal and cloacal swab)	positive	negative	negative	positive	N2	Influ A/H9N2
38	4-Feb-17	badarganj	rangpur	25.7015	89.0911	rural	chicken	native chicken	male	adult	apparently healthy	isolating and treatment	10	mixed(both duck and chicken)	yes	homemade	chicken	household garden	yes	yes	nearby market	no	yes	inside house	daily	yes	throw away nearby water bodies or bushes	burried on ground	Yes	no	no	pool samples (oropharyngeal and cloacal swab)	negative	negative	negative	negative		negative
39	4-Feb-17	badarganj	rangpur	25.7016	89.0909	rural	chicken	native chicken	male	juvenile	apparently healthy	sell	8	mixed(both duck and chicken)	yes	both (commercial and homemade)	both	both areas	yes	yes	home hen incubate	no	yes	inside house	weekly	yes	throw away nearby water bodies or bushes	throw away nearby water bodies or bushes	No	yes	yes	pool samples (oropharyngeal and cloacal swab)	positive	negative	negative	positive	N2	Influ A/H9N2
40	4-Feb-17	badarganj	rangpur	25.7018	89.0906	rural	chicken	native chicken	male	adult	apparently healthy	slaughtering and consume	4	mixed(both duck and chicken)	yes	commercial feed (Market)	waterfowl	household garden	yes	yes	home hen incubate	no	no	inside house	weekly	yes	dumped in a pit and used as fertilizer	throw away nearby water bodies or bushes	Yes	yes	yes	pool samples (oropharyngeal and cloacal swab)	negative	negative	negative	negative		negative
41	4-Feb-17	badarganj	rangpur	25.7015	89.0911	rural	chicken	native chicken	male	juvenile	apparently healthy	isolating and treatment	6	mixed(both duck and chicken)	yes	homemade	both	household garden	yes	no	nearby market	no	yes	inside house	twice a week	yes	dumped in a pit and used as fertilizer	burried on ground	No	no	no	pool samples (oropharyngeal and cloacal swab)	negative	negative	negative	negative		negative
42	4-Feb-17	badarganj	rangpur	25.7016	89.0909	rural	chicken	native chicken	female	adult	apparently healthy	isolating and treatment	6	mixed(both duck and chicken)	no	homemade	none	household garden	yes	no	nearby market	no	no	yard/veranda	weekly	no	throw away nearby water bodies or bushes	burried on ground	No	no	yes	pool samples (oropharyngeal and cloacal swab)	negative	negative	negative	negative		negative
43	4-Feb-17	badarganj	rangpur	25.7018	89.0906	rural	waterfowl	domestic duck	male	adult	apparently healthy	sell	8	mixed(both duck and chicken)	yes	homemade	none	household garden	yes	yes	nearby market	no	yes	yard/veranda	daily	no	dumped in a pit and used as fertilizer	throw away nearby water bodies or bushes	Yes	no	no	pool samples (oropharyngeal and cloacal swab)	negative	negative	negative	negative		negative
44	4-Feb-17	badarganj	rangpur	25.7015	89.0911	rural	waterfowl	domestic duck	male	juvenile	apparently healthy	slaughtering and consume	10	mixed(both duck and chicken)	yes	homemade	both	household garden	yes	no	home hen incubate	no	no	inside house	twice a week	no	dumped in a pit and used as fertilizer	throw away nearby water bodies or bushes	No	no	no	pool samples (oropharyngeal and cloacal swab)	negative	negative	negative	negative		negative
45	4-Feb-17	badarganj	rangpur	25.7016	89.0909	rural	waterfowl	domestic duck	male	juvenile	apparently healthy	slaughtering and consume	8	mixed(both duck and chicken)	no	homemade	waterfowl	household garden	yes	no	nearby market	no	yes	yard/veranda	daily	yes	dumped in a pit and used as fertilizer	burried on ground	Yes	yes	yes	pool samples (oropharyngeal and cloacal swab)	negative	negative	negative	negative		negative
46	4-Feb-17	badarganj	rangpur	25.7018	89.0906	rural	chicken	native chicken	male	adult	apparently healthy	isolating and treatment	8	mixed(both duck and chicken)	yes	commercial feed (Market)	chicken	household garden	yes	yes	nearby market	no	yes	inside house	weekly	yes	throw away nearby water bodies or bushes	burried on ground	Yes	yes	no	pool samples (oropharyngeal and cloacal swab)	negative	negative	negative	negative		negative
47	4-Feb-17	badarganj	rangpur	25.7015	89.0911	rural	chicken	native chicken	male	adult	apparently healthy	sell	4	mixed(both duck and chicken)	yes	homemade	chicken	household garden	yes	no	home hen incubate	no	no	yard/veranda	daily	no	dumped in a pit and used as fertilizer	burried on ground	No	no	yes	pool samples (oropharyngeal and cloacal swab)	negative	negative	negative	negative		negative
48	4-Feb-17	badarganj	rangpur	25.7016	89.0909	rural	chicken	native chicken	female	adult	apparently healthy	sell	6	mixed(both duck and chicken)	yes	homemade	none	household garden	yes	yes	nearby market	no	yes	inside house	daily	yes	throw away nearby water bodies or bushes	burried on ground	Yes	no	yes	pool samples (oropharyngeal and cloacal swab)	negative	negative	negative	negative		negative
49	7-Mar-17	pabna	pabna	24.07305	89.25058	peri urban	chicken	native chicken	female	juvenile	apparently healthy	slaughtering and consume	10	only chicken	no	homemade	waterfowl	household garden	yes	yes	home hen incubate	no	yes	inside house	daily	yes	throw away nearby water bodies or bushes	throw away nearby water bodies or bushes	Yes	yes	no	pool samples (oropharyngeal and cloacal swab)	positive	negative	negative	positive	N2	Influ A/H9N2
50	7-Mar-17	pabna	pabna	24.073408	89.250242	peri urban	chicken	native chicken	female	adult	apparently healthy	isolating and treatment	10	only chicken	no	homemade	both	both areas	yes	no	nearby market	no	yes	yard/veranda	twice a week	no	throw away nearby water bodies or bushes	throw away nearby water bodies or bushes	Yes	no	yes	pool samples (oropharyngeal and cloacal swab)	positive	negative	negative	negative		Influ A/untyped
51	7-Mar-17	pabna	pabna	24.07725	89.25084	peri urban	chicken	native chicken	male	adult	apparently healthy	slaughtering and consume	12	only chicken	yes	both (commercial and homemade)	waterfowl	household garden	yes	no	home hen incubate	no	no	inside house	daily	yes	throw away nearby water bodies or bushes	throw away nearby water bodies or bushes	Yes	yes	yes	pool samples (oropharyngeal and cloacal swab)	positive	negative	negative	positive	N2	Influ A/H9N2
52	7-Mar-17	pabna	pabna	24.077603	89.250025	peri urban	chicken	native chicken	female	juvenile	apparently healthy	slaughtering and consume	14	only chicken	no	homemade	chicken	both areas	no	yes	home hen incubate	no	yes	yard/veranda	twice a week	yes	throw away nearby water bodies or bushes	throw away nearby water bodies or bushes	Yes	yes	no	pool samples (oropharyngeal and cloacal swab)	positive	negative	negative	positive	N2	Influ A/H9N2
53	7-Mar-17	pabna	pabna	24.07726	89.2515	peri urban	chicken	native chicken	female	adult	apparently healthy	sell	12	only chicken	no	homemade	both	both areas	yes	no	nearby market	no	no	inside house	weekly	yes	throw away nearby water bodies or bushes	burried on ground	No	yes	yes	pool samples (oropharyngeal and cloacal swab)	positive	negative	negative	negative		Influ A/untyped
54	7-Mar-17	pabna	pabna	24.076653	89.2518	peri urban	waterfowl	domestic duck	male	adult	apparently healthy	sell	14	mixed(both duck and chicken)	no	commercial feed (Market)	waterfowl	both areas	yes	yes	home hen incubate	no	yes	yard/veranda	daily	no	throw away nearby water bodies or bushes	throw away nearby water bodies or bushes	Yes	no	yes	pool samples (oropharyngeal and cloacal swab)	positive	negative	negative	negative		Influ A/untyped
55	7-Mar-17	pabna	pabna	24.07663	89.25256	peri urban	waterfowl	domestic duck	female	adult	apparently healthy	slaughtering and consume	12	mixed(both duck and chicken)	yes	both (commercial and homemade)	chicken	household garden	yes	yes	home hen incubate	no	yes	inside house	weekly	yes	throw away nearby water bodies or bushes	burried on ground	Yes	yes	yes	pool samples (oropharyngeal and cloacal swab)	positive	negative	negative	negative		Influ A/untyped
56	7-Mar-17	pabna	pabna	24.076268	89.253054	peri urban	waterfowl	domestic duck	male	adult	apparently healthy	slaughtering and consume	6	mixed(both duck and chicken)	yes	homemade	waterfowl	both areas	yes	no	home hen incubate	no	yes	inside house	twice a week	yes	dumped in a pit and used as fertilizer	throw away nearby water bodies or bushes	Yes	yes	yes	pool samples (oropharyngeal and cloacal swab)	positive	negative	negative	negative		Influ A/untyped
57	7-Mar-17	pabna	pabna	24.07636	89.25311	peri urban	chicken	native chicken	female	juvenile	apparently healthy	slaughtering and consume	12	only chicken	no	homemade	both	both areas	no	yes	nearby market	no	yes	yard/veranda	daily	no	throw away nearby water bodies or bushes	throw away nearby water bodies or bushes	No	no	no	pool samples (oropharyngeal and cloacal swab)	positive	negative	negative	negative		Influ A/untyped
58	7-Mar-17	pabna	pabna	24.075968	89.253486	peri urban	chicken	native chicken	female	adult	apparently healthy	isolating and treatment	10	only chicken	yes	commercial feed (Market)	chicken	household garden	no	yes	home hen incubate	no	yes	inside house	daily	no	dumped in a pit and used as fertilizer	burried on ground	No	no	no	pool samples (oropharyngeal and cloacal swab)	negative	negative	negative	negative		negative
59	7-Mar-17	pabna	pabna	24.07495	89.25465	peri urban	chicken	native chicken	male	adult	sick	sell	12	only chicken	yes	both (commercial and homemade)	waterfowl	household garden	yes	no	home hen incubate	no	yes	yard/veranda	daily	no	dumped in a pit and used as fertilizer	throw away nearby water bodies or bushes	Yes	yes	yes	pool samples (oropharyngeal and cloacal swab)	positive	positive	negative	negative	N1	Influ A/H5N1
60	8-Mar-17	pabna	pabna	24.074529	89.254822	peri urban	chicken	native chicken	male	adult	sick	slaughtering and consume	8	only chicken	no	homemade	chicken	both areas	no	yes	home hen incubate	no	no	inside house	weekly	yes	throw away nearby water bodies or bushes	throw away nearby water bodies or bushes	Yes	no	no	pool samples (oropharyngeal and cloacal swab)	positive	positive	negative	negative	N1	Influ A/H5N1
61	8-Mar-17	pabna	pabna	24.07454	89.25004	peri urban	chicken	native chicken	female	adult	apparently healthy	slaughtering and consume	8	only chicken	yes	homemade	both	household garden	yes	no	nearby market	no	yes	yard/veranda	daily	yes	throw away nearby water bodies or bushes	throw away nearby water bodies or bushes	No	yes	yes	pool samples (oropharyngeal and cloacal swab)	positive	positive	negative	negative	N1	Influ A/H5N1
62	8-Mar-17	pabna	pabna	24.074099	89.250426	peri urban	chicken	native chicken	female	adult	sick	sell	14	only chicken	yes	both (commercial and homemade)	none	both areas	no	yes	home hen incubate	no	yes	yard/veranda	weekly	yes	throw away nearby water bodies or bushes	burried on ground	Yes	no	no	pool samples (oropharyngeal and cloacal swab)	positive	positive	negative	negative	N1	Influ A/H5N1
63	8-Mar-17	pabna	pabna	24.074017	89.245875	peri urban	chicken	native chicken	female	adult	apparently healthy	sell	8	only chicken	no	homemade	none	household garden	yes	yes	home hen incubate	no	no	inside house	daily	no	dumped in a pit and used as fertilizer	burried on ground	No	no	yes	pool samples (oropharyngeal and cloacal swab)	negative	negative	negative	negative		negative
64	8-Mar-17	pabna	pabna	24.074163	89.245457	peri urban	chicken	native chicken	female	adult	apparently healthy	slaughtering and consume	10	only chicken	yes	homemade	waterfowl	both areas	yes	no	home hen incubate	no	yes	inside house	daily	yes	dumped in a pit and used as fertilizer	throw away nearby water bodies or bushes	Yes	yes	yes	pool samples (oropharyngeal and cloacal swab)	positive	negative	negative	positive	N2	Influ A/H9N2
65	8-Mar-17	pabna	pabna	24.073631	89.250954	peri urban	chicken	native chicken	male	juvenile	apparently healthy	slaughtering and consume	8	only chicken	no	both (commercial and homemade)	none	both areas	yes	yes	nearby market	no	yes	yard/veranda	twice a week	yes	throw away nearby water bodies or bushes	throw away nearby water bodies or bushes	Yes	yes	no	pool samples (oropharyngeal and cloacal swab)	positive	negative	negative	negative		Influ A/untyped
66	8-Mar-17	pabna	pabna	24.073876	89.251254	peri urban	chicken	native chicken	female	adult	apparently healthy	slaughtering and consume	8	only chicken	no	homemade	chicken	household garden	no	no	home hen incubate	no	no	inside house	twice a week	no	throw away nearby water bodies or bushes	burried on ground	Yes	no	yes	pool samples (oropharyngeal and cloacal swab)	positive	negative	negative	negative		Influ A/untyped
67	8-Mar-17	pabna	pabna	24.072589	89.254664	peri urban	chicken	native chicken	male	adult	apparently healthy	slaughtering and consume	8	only chicken	no	homemade	chicken	both areas	no	yes	nearby market	no	yes	inside house	twice a week	yes	throw away nearby water bodies or bushes	throw away nearby water bodies or bushes	No	yes	yes	pool samples (oropharyngeal and cloacal swab)	positive	negative	negative	positive	N2	Influ A/H9N2
68	8-Mar-17	pabna	pabna	24.072811	89.253903	peri urban	chicken	native chicken	male	adult	apparently healthy	slaughtering and consume	10	mixed(both duck and chicken)	yes	both (commercial and homemade)	both	household garden	yes	no	nearby market	no	yes	yard/veranda	twice a week	no	throw away nearby water bodies or bushes	throw away nearby water bodies or bushes	Yes	yes	no	pool samples (oropharyngeal and cloacal swab)	positive	negative	negative	negative		Influ A/untyped
69	8-Mar-17	pabna	pabna	24.076985	89.248936	peri urban	waterfowl	domestic duck	female	adult	apparently healthy	sell	6	mixed(both duck and chicken)	yes	homemade	chicken	both areas	yes	yes	home hen incubate	no	no	yard/veranda	twice a week	yes	throw away nearby water bodies or bushes	throw away nearby water bodies or bushes	Yes	yes	yes	pool samples (oropharyngeal and cloacal swab)	positive	negative	negative	negative		Influ A/untyped
70	8-Mar-17	pabna	pabna	24.07712	89.24936	peri urban	chicken	native chicken	male	juvenile	apparently healthy	sell	8	mixed(both duck and chicken)	Yes	homemade	waterfowl	both areas	yes	no	home hen incubate	no	yes	inside house	daily	yes	throw away nearby water bodies or bushes	throw away nearby water bodies or bushes	Yes	yes	yes	pool samples (oropharyngeal and cloacal swab)	positive	negative	negative	positive	N2	Influ A/H9N2
71	3-Jan-18	fulbaria	mymensingh	24.483101	90.24373	peri urban	waterfowl	domestic duck	male	juvenile	apparently healthy	isolating and treatment	14	mixed(both duck and chicken)	yes	commercial feed (Market)	chicken	household garden	yes	no	nearby market	no	yes	yard/veranda	daily	no	throw away nearby water bodies or bushes	burried on ground	Yes	no	yes	pool samples (oropharyngeal and cloacal swab)	negative	negative	negative	negative		negative
72	3-Jan-18	fulbaria	mymensingh	24.48303	90.244008	peri urban	waterfowl	domestic duck	male	adult	apparently healthy	isolating and treatment	12	mixed(both duck and chicken)	yes	both (commercial and homemade)	chicken	household garden	yes	yes	nearby market	no	no	inside house	daily	no	dumped in a pit and used as fertilizer	burried on ground	No	yes	no	pool samples (oropharyngeal and cloacal swab)	negative	negative	negative	negative		negative
73	3-Jan-18	fulbaria	mymensingh	24.48357	90.243873	peri urban	waterfowl	domestic duck	male	adult	apparently healthy	slaughtering and consume	6	mixed(both duck and chicken)	yes	homemade	chicken	household garden	yes	no	nearby market	no	no	inside house	twice a week	yes	dumped in a pit and used as fertilizer	throw away nearby water bodies or bushes	Yes	no	yes	pool samples (oropharyngeal and cloacal swab)	negative	negative	negative	negative		negative
74	3-Jan-18	fulbaria	mymensingh	24.483341	90.244143	peri urban	waterfowl	domestic duck	female	juvenile	apparently healthy	slaughtering and consume	8	mixed(both duck and chicken)	yes	homemade	both	household garden	yes	yes	home hen incubate	no	yes	yard/veranda	twice a week	yes	dumped in a pit and used as fertilizer	burried on ground	No	no	no	pool samples (oropharyngeal and cloacal swab)	negative	negative	negative	negative		negative
75	3-Jan-18	fulbaria	mymensingh	24.483362	90.243313	peri urban	waterfowl	domestic duck	male	adult	apparently healthy	isolating and treatment	12	mixed(both duck and chicken)	no	commercial feed (Market)	none	household garden	yes	no	nearby market	no	yes	inside house	daily	yes	throw away nearby water bodies or bushes	throw away nearby water bodies or bushes	Yes	yes	yes	pool samples (oropharyngeal and cloacal swab)	negative	negative	negative	negative		negative
76	3-Jan-18	fulbaria	mymensingh	24.483584	90.24326	peri urban	waterfowl	domestic duck	male	juvenile	apparently healthy	isolating and treatment	8	mixed(both duck and chicken)	yes	homemade	chicken	household garden	yes	no	home hen incubate	no	no	inside house	daily	no	dumped in a pit and used as fertilizer	burried on ground	No	no	no	pool samples (oropharyngeal and cloacal swab)	negative	negative	negative	negative		negative
77	3-Jan-18	fulbaria	mymensingh	24.486613	90.247192	peri urban	waterfowl	domestic duck	female	adult	apparently healthy	isolating and treatment	12	mixed(both duck and chicken)	yes	both (commercial and homemade)	chicken	household garden	yes	no	nearby market	no	no	yard/veranda	daily	yes	dumped in a pit and used as fertilizer	throw away nearby water bodies or bushes	Yes	yes	yes	pool samples (oropharyngeal and cloacal swab)	negative	negative	negative	negative		negative
78	3-Jan-18	fulbaria	mymensingh	24.486677	90.246757	peri urban	waterfowl	domestic duck	male	adult	apparently healthy	sell	6	mixed(both duck and chicken)	yes	homemade	both	household garden	yes	yes	home hen incubate	no	yes	inside house	daily	no	throw away nearby water bodies or bushes	burried on ground	No	no	yes	pool samples (oropharyngeal and cloacal swab)	negative	negative	negative	negative		negative
79	3-Jan-18	fulbaria	mymensingh	24.486265	90.246443	peri urban	waterfowl	domestic duck	female	juvenile	apparently healthy	slaughtering and consume	6	mixed(both duck and chicken)	yes	homemade	both	both areas	yes	yes	nearby market	no	yes	yard/veranda	twice a week	yes	dumped in a pit and used as fertilizer	throw away nearby water bodies or bushes	Yes	yes	yes	pool samples (oropharyngeal and cloacal swab)	positive	positive	negative	negative	N1	Influ A/H5N1
80	3-Jan-18	fulbaria	mymensingh	24.486054	90.246824	peri urban	waterfowl	domestic duck	female	adult	apparently healthy	slaughtering and consume	14	mixed(both duck and chicken)	yes	commercial feed (Market)	waterfowl	household garden	yes	yes	nearby market	no	yes	yard/veranda	twice a week	yes	throw away nearby water bodies or bushes	burried on ground	Yes	yes	yes	pool samples (oropharyngeal and cloacal swab)	negative	negative	negative	negative		negative
81	3-Jan-18	fulbaria	mymensingh	24.484731	90.2485	peri urban	waterfowl	domestic duck	male	adult	apparently healthy	isolating and treatment	12	mixed(both duck and chicken)	yes	commercial feed (Market)	chicken	household garden	yes	no	home hen incubate	no	no	yard/veranda	daily	yes	dumped in a pit and used as fertilizer	throw away nearby water bodies or bushes	No	no	yes	pool samples (oropharyngeal and cloacal swab)	negative	negative	negative	negative		negative
82	3-Jan-18	fulbaria	mymensingh	24.48489	90.246824	peri urban	waterfowl	domestic duck	female	juvenile	apparently healthy	isolating and treatment	16	mixed(both duck and chicken)	no	commercial feed (Market)	both	household garden	yes	yes	nearby market	no	no	yard/veranda	daily	yes	throw away nearby water bodies or bushes	burried on ground	Yes	no	no	pool samples (oropharyngeal and cloacal swab)	negative	negative	negative	negative		negative
83	3-Jan-18	fulbaria	mymensingh	24.485149	90.24856	peri urban	waterfowl	domestic duck	male	adult	apparently healthy	sell	8	mixed(both duck and chicken)	yes	homemade	both	household garden	yes	no	home hen incubate	no	no	yard/veranda	daily	no	dumped in a pit and used as fertilizer	burried on ground	No	no	yes	pool samples (oropharyngeal and cloacal swab)	negative	negative	negative	negative		negative
84	3-Jan-18	fulbaria	mymensingh	24.485152	90.246824	peri urban	waterfowl	domestic duck	female	juvenile	apparently healthy	slaughtering and consume	12	mixed(both duck and chicken)	yes	both (commercial and homemade)	waterfowl	household garden	yes	no	home hen incubate	no	yes	yard/veranda	weekly	yes	dumped in a pit and used as fertilizer	throw away nearby water bodies or bushes	Yes	yes	yes	pool samples (oropharyngeal and cloacal swab)	negative	negative	negative	negative		negative
85	3-Jan-18	fulbaria	mymensingh	24.486182	90.248792	peri urban	waterfowl	domestic duck	female	adult	apparently healthy	isolating and treatment	14	mixed(both duck and chicken)	yes	commercial feed (Market)	both	household garden	yes	yes	nearby market	no	yes	inside house	twice a week	yes	throw away nearby water bodies or bushes	throw away nearby water bodies or bushes	No	yes	yes	pool samples (oropharyngeal and cloacal swab)	positive	negative	negative	negative		Influ A/untyped
86	3-Jan-18	fulbaria	mymensingh	24.485996	90.243234	peri urban	waterfowl	domestic duck	male	adult	apparently healthy	slaughtering and consume	12	mixed(both duck and chicken)	yes	commercial feed (Market)	none	household garden	yes	yes	nearby market	no	no	yard/veranda	twice a week	yes	throw away nearby water bodies or bushes	burried on ground	No	no	yes	pool samples (oropharyngeal and cloacal swab)	negative	negative	negative	negative		negative
87	3-Jan-18	fulbaria	mymensingh	24.48487	90.24815	peri urban	waterfowl	domestic duck	male	juvenile	apparently healthy	slaughtering and consume	8	mixed(both duck and chicken)	yes	homemade	none	household garden	yes	yes	home hen incubate	no	yes	yard/veranda	daily	no	dumped in a pit and used as fertilizer	throw away nearby water bodies or bushes	Yes	no	no	pool samples (oropharyngeal and cloacal swab)	negative	negative	negative	negative		negative
88	3-Jan-18	fulbaria	mymensingh	24.485145	90.248094	peri urban	waterfowl	domestic duck	female	adult	apparently healthy	isolating and treatment	10	mixed(both duck and chicken)	yes	both (commercial and homemade)	waterfowl	household garden	yes	no	home hen incubate	no	no	yard/veranda	daily	no	throw away nearby water bodies or bushes	throw away nearby water bodies or bushes	No	no	yes	pool samples (oropharyngeal and cloacal swab)	negative	negative	negative	negative		negative
89	3-Jan-18	fulbaria	mymensingh	24.483968	90.248554	peri urban	waterfowl	domestic duck	female	adult	apparently healthy	sell	12	mixed(both duck and chicken)	yes	homemade	waterfowl	household garden	yes	no	nearby market	no	yes	yard/veranda	daily	yes	dumped in a pit and used as fertilizer	burried on ground	Yes	yes	no	pool samples (oropharyngeal and cloacal swab)	negative	negative	negative	negative		negative
90	3-Jan-18	fulbaria	mymensingh	24.484233	90.248221	peri urban	waterfowl	domestic duck	male	juvenile	apparently healthy	slaughtering and consume	8	mixed(both duck and chicken)	yes	homemade	both	household garden	yes	no	home hen incubate	no	no	yard/veranda	weekly	yes	throw away nearby water bodies or bushes	burried on ground	Yes	no	yes	pool samples (oropharyngeal and cloacal swab)	negative	negative	negative	negative		negative
91	3-Jan-18	fulbaria	mymensingh	24.48401	90.24782	peri urban	waterfowl	domestic duck	female	adult	apparently healthy	slaughtering and consume	12	mixed(both duck and chicken)	yes	both (commercial and homemade)	waterfowl	household garden	yes	yes	home hen incubate	no	no	inside house	daily	yes	dumped in a pit and used as fertilizer	burried on ground	No	no	no	pool samples (oropharyngeal and cloacal swab)	negative	negative	negative	negative		negative
92	3-Jan-18	fulbaria	mymensingh	24.483666	90.248221	peri urban	waterfowl	domestic duck	female	juvenile	apparently healthy	isolating and treatment	12	mixed(both duck and chicken)	no	commercial feed (Market)	none	household garden	yes	yes	nearby market	no	yes	yard/veranda	daily	yes	throw away nearby water bodies or bushes	burried on ground	Yes	no	yes	pool samples (oropharyngeal and cloacal swab)	negative	negative	negative	negative		negative
93	3-Jan-18	fulbaria	mymensingh	24.482691	90.250109	peri urban	waterfowl	domestic duck	female	adult	apparently healthy	slaughtering and consume	8	mixed(both duck and chicken)	yes	homemade	none	household garden	yes	no	home hen incubate	no	no	yard/veranda	twice a week	no	dumped in a pit and used as fertilizer	throw away nearby water bodies or bushes	No	yes	no	pool samples (oropharyngeal and cloacal swab)	negative	negative	negative	negative		negative
94	3-Jan-18	fulbaria	mymensingh	24.482359	90.250001	peri urban	waterfowl	domestic duck	male	juvenile	apparently healthy	slaughtering and consume	6	mixed(both duck and chicken)	yes	homemade	chicken	household garden	yes	yes	home hen incubate	no	yes	yard/veranda	daily	no	throw away nearby water bodies or bushes	burried on ground	Yes	no	no	pool samples (oropharyngeal and cloacal swab)	negative	negative	negative	negative		negative
95	3-Jan-18	fulbaria	mymensingh	24.488155	90.240891	peri urban	waterfowl	domestic duck	male	adult	apparently healthy	sell	8	mixed(both duck and chicken)	yes	homemade	both	household garden	yes	no	nearby market	no	no	yard/veranda	twice a week	yes	dumped in a pit and used as fertilizer	burried on ground	Yes	no	yes	pool samples (oropharyngeal and cloacal swab)	negative	negative	negative	negative		negative
96	3-Jan-18	fulbaria	mymensingh	24.488305	90.241352	peri urban	waterfowl	domestic duck	female	adult	apparently healthy	isolating and treatment	6	mixed(both duck and chicken)	yes	both (commercial and homemade)	chicken	household garden	yes	no	home hen incubate	no	yes	yard/veranda	twice a week	no	dumped in a pit and used as fertilizer	throw away nearby water bodies or bushes	Yes	yes	no	pool samples (oropharyngeal and cloacal swab)	negative	negative	negative	negative		negative
97	4-Jan-18	fulbaria	mymensingh	24.488568	90.253773	peri urban	waterfowl	domestic duck	male	juvenile	apparently healthy	isolating and treatment	6	mixed(both duck and chicken)	yes	homemade	none	household garden	yes	yes	nearby market	no	no	yard/veranda	daily	yes	dumped in a pit and used as fertilizer	burried on ground	No	no	yes	pool samples (oropharyngeal and cloacal swab)	negative	negative	negative	negative		negative
98	4-Jan-18	fulbaria	mymensingh	24.488715	90.254085	peri urban	waterfowl	domestic duck	male	adult	apparently healthy	slaughtering and consume	6	mixed(both duck and chicken)	yes	homemade	waterfowl	household garden	yes	no	home hen incubate	no	no	inside house	daily	yes	throw away nearby water bodies or bushes	burried on ground	Yes	no	yes	pool samples (oropharyngeal and cloacal swab)	negative	negative	negative	negative		negative
99	4-Jan-18	fulbaria	mymensingh	24.485023	90.25754	peri urban	chicken	native chicken	female	adult	apparently healthy	isolating and treatment	4	only chicken	yes	homemade	chicken	household garden	no	yes	home hen incubate	no	no	yard/veranda	daily	yes	throw away nearby water bodies or bushes	throw away nearby water bodies or bushes	No	yes	no	pool samples (oropharyngeal and cloacal swab)	negative	negative	negative	negative		negative
100	4-Jan-18	fulbaria	mymensingh	24.484658	90.257421	peri urban	chicken	native chicken	male	adult	apparently healthy	isolating and treatment	4	only chicken	yes	commercial feed (Market)	none	household garden	no	yes	nearby market	no	yes	inside house	weekly	yes	dumped in a pit and used as fertilizer	burried on ground	Yes	no	yes	pool samples (oropharyngeal and cloacal swab)	negative	negative	negative	negative		negative
101	4-Jan-18	fulbaria	mymensingh	24.487294	90.2449	peri urban	waterfowl	domestic duck	female	juvenile	apparently healthy	slaughtering and consume	12	only duck	no	both (commercial and homemade)	none	household garden	no	yes	nearby market	no	no	yard/veranda	daily	no	dumped in a pit and used as fertilizer	burried on ground	Yes	no	no	pool samples (oropharyngeal and cloacal swab)	negative	negative	negative	negative		negative
102	4-Jan-18	fulbaria	mymensingh	24.48708	90.245323	peri urban	waterfowl	domestic duck	male	adult	apparently healthy	sell	14	only duck	no	commercial feed (Market)	both	household garden	no	no	nearby market	no	yes	yard/veranda	twice a week	no	throw away nearby water bodies or bushes	burried on ground	No	yes	no	pool samples (oropharyngeal and cloacal swab)	negative	negative	negative	negative		negative
103	4-Jan-18	fulbaria	mymensingh	24.487837	90.247886	peri urban	waterfowl	domestic duck	female	adult	apparently healthy	isolating and treatment	12	only duck	no	commercial feed (Market)	waterfowl	household garden	yes	yes	nearby market	no	no	yard/veranda	daily	yes	dumped in a pit and used as fertilizer	throw away nearby water bodies or bushes	Yes	no	yes	pool samples (oropharyngeal and cloacal swab)	negative	negative	negative	negative		negative
104	4-Jan-18	fulbaria	mymensingh	24.488172	90.247663	peri urban	chicken	native chicken	female	adult	apparently healthy	isolating and treatment	6	only chicken	no	commercial feed (Market)	none	household garden	no	no	nearby market	no	yes	yard/veranda	daily	yes	dumped in a pit and used as fertilizer	throw away nearby water bodies or bushes	Yes	no	no	pool samples (oropharyngeal and cloacal swab)	negative	negative	negative	negative		negative
105	4-Jan-18	fulbaria	mymensingh	24.485308	90.255524	peri urban	chicken	native chicken	female	adult	apparently healthy	slaughtering and consume	8	only chicken	yes	homemade	none	household garden	yes	yes	home hen incubate	no	yes	yard/veranda	weekly	yes	throw away nearby water bodies or bushes	burried on ground	Yes	yes	yes	pool samples (oropharyngeal and cloacal swab)	negative	negative	negative	negative		negative
106	4-Jan-18	fulbaria	mymensingh	24.485496	90.255167	peri urban	chicken	native chicken	male	adult	dead	sell	12	only chicken	yes	both (commercial and homemade)	waterfowl	both areas	yes	yes	home hen incubate	no	yes	inside house	weekly	yes	throw away nearby water bodies or bushes	throw away nearby water bodies or bushes	Yes	yes	no	pool samples (oropharyngeal and cloacal swab)	positive	positive	negative	negative	N1	Influ A/H5N1
107	4-Jan-18	fulbaria	mymensingh	24.486556	90.254511	peri urban	chicken	native chicken	female	adult	dead	isolating and treatment	10	only chicken	yes	homemade	both	household garden	yes	yes	nearby market	no	yes	yard/veranda	daily	yes	dumped in a pit and used as fertilizer	throw away nearby water bodies or bushes	No	no	no	pool samples (oropharyngeal and cloacal swab)	negative	negative	negative	negative		negative
108	4-Jan-18	fulbaria	mymensingh	24.486513	90.254911	peri urban	chicken	native chicken	female	adult	apparently healthy	isolating and treatment	4	only chicken	yes	homemade	none	household garden	no	no	home hen incubate	no	no	inside house	daily	yes	dumped in a pit and used as fertilizer	burried on ground	Yes	no	yes	pool samples (oropharyngeal and cloacal swab)	negative	negative	negative	negative		negative
109	4-Jan-18	fulbaria	mymensingh	24.48624	90.25469	peri urban	chicken	native chicken	male	juvenile	apparently healthy	slaughtering and consume	6	only chicken	yes	both (commercial and homemade)	chicken	household garden	no	no	nearby market	no	no	yard/veranda	twice a week	yes	dumped in a pit and used as fertilizer	burried on ground	Yes	yes	no	pool samples (oropharyngeal and cloacal swab)	negative	negative	negative	negative		negative
110	4-Jan-18	fulbaria	mymensingh	24.486064	90.254585	peri urban	chicken	native chicken	female	adult	apparently healthy	sell	4	only chicken	yes	homemade	none	household garden	yes	yes	nearby market	no	yes	yard/veranda	weekly	no	throw away nearby water bodies or bushes	burried on ground	No	no	no	pool samples (oropharyngeal and cloacal swab)	negative	negative	negative	negative		negative
111	4-Jan-18	fulbaria	mymensingh	24.483978	90.253782	peri urban	waterfowl	domestic duck	male	adult	apparently healthy	isolating and treatment	6	only duck	yes	homemade	none	household garden	no	no	home hen incubate	no	no	inside house	daily	yes	dumped in a pit and used as fertilizer	throw away nearby water bodies or bushes	Yes	yes	no	pool samples (oropharyngeal and cloacal swab)	negative	negative	negative	negative		negative
112	4-Jan-18	fulbaria	mymensingh	24.484053	90.253625	peri urban	waterfowl	domestic duck	female	adult	apparently healthy	slaughtering and consume	8	only duck	yes	homemade	waterfowl	both areas	no	no	nearby market	no	yes	yard/veranda	daily	no	dumped in a pit and used as fertilizer	burried on ground	No	no	yes	pool samples (oropharyngeal and cloacal swab)	negative	negative	negative	negative		negative
113	4-Jan-18	fulbaria	mymensingh	24.486383	90.256132	peri urban	waterfowl	domestic duck	male	adult	apparently healthy	isolating and treatment	12	only duck	no	both (commercial and homemade)	both	household garden	yes	yes	home hen incubate	no	no	inside house	twice a week	yes	throw away nearby water bodies or bushes	burried on ground	Yes	no	no	pool samples (oropharyngeal and cloacal swab)	negative	negative	negative	negative		negative
114	4-Jan-18	fulbaria	mymensingh	24.486674	90.256698	peri urban	waterfowl	domestic duck	male	juvenile	apparently healthy	isolating and treatment	6	only duck	no	homemade	waterfowl	household garden	no	no	nearby market	no	yes	yard/veranda	daily	yes	dumped in a pit and used as fertilizer	burried on ground	Yes	yes	yes	pool samples (oropharyngeal and cloacal swab)	negative	negative	negative	negative		negative
115	4-Jan-18	fulbaria	mymensingh	24.48715	90.24904	peri urban	waterfowl	domestic duck	female	adult	apparently healthy	isolating and treatment	8	only duck	no	homemade	both	household garden	no	yes	home hen incubate	no	no	yard/veranda	twice a week	no	throw away nearby water bodies or bushes	throw away nearby water bodies or bushes	No	no	no	pool samples (oropharyngeal and cloacal swab)	negative	negative	negative	negative		negative
116	4-Jan-18	fulbaria	mymensingh	24.486731	90.248788	peri urban	waterfowl	domestic duck	male	adult	apparently healthy	slaughtering and consume	8	only duck	no	both (commercial and homemade)	none	household garden	no	no	nearby market	no	yes	yard/veranda	twice a week	no	dumped in a pit and used as fertilizer	burried on ground	Yes	no	yes	pool samples (oropharyngeal and cloacal swab)	negative	negative	negative	negative		negative
117	4-Jan-18	fulbaria	mymensingh	24.488367	90.249641	peri urban	waterfowl	domestic duck	female	juvenile	apparently healthy	sell	8	only duck	no	homemade	chicken	both areas	yes	yes	home hen incubate	no	no	inside house	daily	yes	dumped in a pit and used as fertilizer	throw away nearby water bodies or bushes	Yes	no	no	pool samples (oropharyngeal and cloacal swab)	negative	negative	negative	negative		negative
118	4-Jan-18	fulbaria	mymensingh	24.488479	90.2495	peri urban	waterfowl	domestic duck	female	adult	apparently healthy	isolating and treatment	6	only duck	no	homemade	waterfowl	household garden	no	no	nearby market	no	no	yard/veranda	daily	yes	throw away nearby water bodies or bushes	burried on ground	No	yes	no	pool samples (oropharyngeal and cloacal swab)	negative	negative	negative	negative		negative
119	4-Jan-18	fulbaria	mymensingh	24.49	90.256	peri urban	chicken	native chicken	female	adult	apparently healthy	isolating and treatment	6	only chicken	no	homemade	both	household garden	no	no	home hen incubate	no	yes	inside house	twice a week	yes	dumped in a pit and used as fertilizer	burried on ground	Yes	yes	yes	pool samples (oropharyngeal and cloacal swab)	negative	negative	negative	negative		negative
120	4-Jan-18	fulbaria	mymensingh	24.489747	90.255838	peri urban	chicken	native chicken	male	adult	apparently healthy	slaughtering and consume	4	only chicken	no	both (commercial and homemade)	waterfowl	household garden	no	yes	home hen incubate	no	no	yard/veranda	daily	yes	dumped in a pit and used as fertilizer	throw away nearby water bodies or bushes	Yes	no	no	pool samples (oropharyngeal and cloacal swab)	negative	negative	negative	negative		negative
